# Supplementary material for: Biology of high single doses of IORT: RBE, 5 R’s, and other biological aspects
Source: Radiat Oncol. 2017 Jan 19;12:24. doi: 10.1186/s13014-016-0750-3 (PMC5251326; doi:10.1186/s13014-016-0750-3)
Supplement: Supplementary file 3 — DSB and SLD repair data. (XLSX 26 kb) [file 13014_2016_750_MOESM3_ESM.xlsx]

## Sheet: gH2AX decay V79
gamma-H2AX decay
6 MV X-rays
Suppl. Fig S4A-B
V79		mean no. Foci per cell
Exp. Number	post-IR time (h)	6 Gy	12 Gy
1	0.5	27.8267	29.3367
1	1	14.8367	17.2767
1	3	8.2567	9.9667
1	6	5.8267	9.6867
1	24	0.0967	0.7867
2	0.5	18.0733	24.0933
2	1	11.1733	14.0933
2	3	9.9533	10.3633
2	6	6.2133	8.3833
2	24	0.0733	0.1233
3	0.5	28.11	28.55
3	1	17.2767	17.62
3	3	7.1	10.49
3	6	6.1	10.04
3	24	-0.14	0.4

## Sheet: gH2AX decay MCF7
gamma-H2AX decay
6 MV X-rays
Suppl. Fig S4C-D
MCF7		mean no. Foci per cell
Exp. Number	post-IR time (h)	4 Gy	8 Gy
1	0.5	45.9	70.32
1	1	35.58	45.88
1	3	20.685	32.175
1	6	12.22	16.68
1	24	1.9338	6.5638
2	0.5	44.7313	70.8813
2	1	29.7875	46.1375
2	3	19.475	26.1875
2	6	12.15	18.1
2	24	1.8625	5.9
3	0.5	37.5535	58.399
3	1	30.8454	40.274
3	3	10.5356	20.937
3	6	6.773	19.416
3	24	6.5	6.452

## Sheet: gH2AX decay HUVEC
gamma-H2AX decay
10 MeV electrons
Suppl. Fig S4E-F
HUVEC		mean no. Foci per cell
Exp. Number	post-IR time (h)	5.7 Gy	11.4 Gy
Exp. 1	0.5	51.8	77.82
Exp. 1	1	45.71	50.84
Exp. 1	2	38.24	39.71
Exp. 1	4	27.52	32.41
Exp. 1	8	14.31	29.27
Exp. 1	24	12.16	14.24
Exp. 2	0.5	54.81	76.85
Exp. 2	1	53.71	57.03
Exp. 2	2	22.48	40.45
Exp. 2	4	15.17	22.92
Exp. 2	8	13.76	20.26
Exp. 2	24	6.98	8.75
Exp. 3	0.5	54.76	77.41
Exp. 3	1	48.93	56.94
Exp. 3	2	26.78	40.24
Exp. 3	4	15.08	22.83
Exp. 3	8	13.76	21.08
Exp. 3	24	5.95	8.61

## Sheet: decay fit param
gamma-H2AX
Suppl. Fig. S4A-E
			V79		MCF7		HUVEC
fit parameters			6 Gy	12 Gy	4 Gy	8 Gy	5.7 Gy	11.4 Gy
Hyperbolic	max	a	42.53	36.99	60.47	91.07	72.25	97.49		Equation: Hyperbola; Hyperbolic Decay, 2 Parameter
Hyperbolic	T1/2	b	0.636	1.127	1.173	1.173	1.645	1.559		f = (a*b)/(b+x)
bi-exponential	N fast	a	50.44	60.23	41.51	85.92	54.07	79.13
bi-exponential	fast rate const.	b	2.77	3.03	0.843	1.675	0.586	1.133		Equation: Exponential Decay; Double, 4 Parameter
bi-exponential	N slow	c	12.9	14.8	15.73	30.33	15.65	32.6		f = a*exp(-b*x)+c*exp(-d*x)
bi-exponential	slow rate const.	d	0.135	0.098	0.065	0.071	0.025	0.046
std.err.
Hyperbolic	max		10.93	5.33	6.19	8.97	6.76	7.49
Hyperbolic	T1/2		0.304	0.37	0.277	0.267	0.378	0.289
bi-exponential	N fast		38.17	28.64	6.76	17.74	6.58	7.83
bi-exponential	fast rate const.		1.99	1.11	0.352	0.435	0.187	0.206
bi-exponential	N slow		5.36	2.2	5.74	4.38	6.52	3.56
bi-exponential	slow rate const.		0.095	0.03	0.039	0.022	0.027	0.011
	first T1/2 (min)		38.16	67.62	70.38	70.38	98.7	93.54
	fast T1/2 (min)		15.014	13.7257	49.3343	24.8292	70.9707	36.7068
	slow T1/2 (min)		308.065	424.376	639.828	585.758	1663.55	904.105

## Sheet: SLD repair V79
Split dose recovery: SLD repair kinetics
6 MV X-rays				alpha(fit) Gy^-1	0.1507	determined from linear-quadratic fit
Suppl. Fig. S5C,E				beta(fit) Gy^-2	0.0231	of suppl. Fig. S5A
V79
Exp. No.	Dose (Gy)	interval (min)	SF	ln(SF)				lambda*t
1	0	0	1	0
1	6	0	0.197484	-1.6221
1	12	0	0.005322	-5.23591	3.14809	-1.0873	1.06079	-0.059014
1	12	5	0.0128679	-4.35302	2.61725	-1.0873	0.529953	0.634967
1	12	10	0.0152453	-4.18349	2.51532	-1.0873	0.428021	0.848582
1	12	15	0.0157736	-4.14942	2.49484	-1.0873	0.407539	0.897619
1	12	20	0.0189057	-3.96829	2.38594	-1.0873	0.298638	1.20852
1	12	30	0.0217358	-3.82879	2.30206	-1.0873	0.214762	1.53822
1	12	40	0.020717	-3.8768	2.33093	-1.0873	0.243628	1.41211
2	0	0	1	0
2	6	0	0.174541	-1.7456
2	12	0	0.00370079	-5.59921	3.36653	-1.0873	1.27923	-0.246256
2	12	5	0.00622047	-5.07991	3.0543	-1.0873	0.966997	0.0335599
2	12	10	0.00732283	-4.91676	2.9562	-1.0873	0.868902	0.140525
2	12	15	0.00811024	-4.81463	2.8948	-1.0873	0.807497	0.213816
2	12	20	0.0076378	-4.87465	2.93088	-1.0873	0.843582	0.170098
2	12	30	0.0105512	-4.55152	2.7366	-1.0873	0.649301	0.431859
2	12	40	0.0109449	-4.51488	2.71458	-1.0873	0.627275	0.466371
3	0	0	1	0
3	6	0	0.186	-1.68201
3	12	0	0.00694268	-4.97007	2.98826	-1.0873	0.900955	0.1043
3	12	5	0.009544	-4.65184	2.79692	-1.0873	0.709622	0.343023
3	12	10	0.00828025	-4.79388	2.88232	-1.0873	0.795023	0.229385
3	12	15	0.0100637	-4.59882	2.76504	-1.0873	0.677742	0.388988
3	12	20	0.0134395	-4.30956	2.59112	-1.0873	0.503823	0.685531
3	12	30	0.0149682	-4.20183	2.52635	-1.0873	0.439052	0.823139
3	12	40	0.0165605	-4.10073	2.46557	-1.0873	0.378267	0.972154
mean values	0	0
mean values	6	0
mean values	12	0	0.00515187	-5.26839	3.16763	-1.0873	1.08032	-0.0669899
mean values	12	5	0.00914157	-4.69492	2.82283	-1.0873	0.735524	0.337184
mean values	12	10	0.00974136	-4.63137	2.78462	-1.0873	0.697315	0.406164
mean values	12	15	0.0108786	-4.52096	2.71823	-1.0873	0.630926	0.500141
mean values	12	20	0.0124733	-4.38417	2.63598	-1.0873	0.548681	0.688051
mean values	12	30	0.0150851	-4.19405	2.52167	-1.0873	0.434372	0.931074
mean values	12	40	0.0155431	-4.16414	2.50369	-1.0873	0.41639	0.950213
std.err.	0	0
std.err.	6	0
std.err.	12	0						0.101275
std.err.	12	5						0.173636
std.err.	12	10						0.222691
std.err.	12	15						0.205071
std.err.	12	20						0.299771
std.err.	12	30						0.323908
std.err.	12	40						0.273233

## Sheet: SLD repair MCF7
Split dose recovery: SLD repair kinetics
6 MV X-rays				alpha(fit) Gy^-1	0.1741	determined from linear-quadratic fit
Suppl. Fig. S5C,E				beta(fit) Gy^-2	0.0668	of suppl. Fig. S5B
MCF7
Exp. No.	Dose (Gy)	interval (min)	SF	ln(SF)				lambda*t
1	0	0	1	0
1	4	0	0.31746	-1.1474
1	8	0	0.00399645	-5.52235	2.58343	-0.651572	0.931862	0.07057
1	8	5	0.00361905	-5.62154	2.62984	-0.651572	0.978267	0.0219722
1	8	10	0.00438095	-5.43049	2.54046	-0.651572	0.888889	0.117783
1	8	15	0.00552381	-5.19869	2.43202	-0.651572	0.780449	0.247886
1	8	20	0.00628571	-5.06948	2.37157	-0.651572	0.720002	0.328502
1	8	30	0.00590476	-5.132	2.40082	-0.651572	0.74925	0.288683
1	8	40	0.00990476	-4.61474	2.15884	-0.651572	0.50727	0.678713
2	0	0	1	0
2	4	0	0.172152	-1.75938
2	8	0	0.00468354	-5.3637	2.50922	-0.651572	0.857644	0.153566
2	8	5	0.0056962	-5.16796	2.41764	-0.651572	0.766072	0.266479
2	8	10	0.00721519	-4.93157	2.30706	-0.651572	0.655486	0.422378
2	8	15	0.00658228	-5.02337	2.35001	-0.651572	0.698435	0.358913
2	8	20	0.00734177	-4.91418	2.29892	-0.651572	0.64735	0.434868
2	8	30	0.0116456	-4.45283	2.0831	-0.651572	0.431526	0.840428
2	8	40	0.0117722	-4.44202	2.07804	-0.651572	0.426468	0.852217
3	0	0	1	0
3	4	0	0.178417	-1.72363
3	8	0	0.00330935	-5.711	2.67169	-0.651572	1.02012	-0.0199176
3	8	5	0.00345324	-5.66844	2.65178	-0.651572	1.00021	-0.000207271
3	8	10	0.00359712	-5.62762	2.63268	-0.651572	0.98111	0.0190705
3	8	15	0.00460432	-5.38076	2.5172	-0.651572	0.865625	0.144303
3	8	20	0.00417266	-5.4792	2.56325	-0.651572	0.911677	0.0924693
3	8	30	0.00719424	-4.93447	2.30842	-0.651572	0.656846	0.420306
3	8	40	0.0108385	-4.52465	2.1167	-0.651572	0.465127	0.765446
mean values	0	0
mean values	6	0
mean values	12	0	0.00395668	-5.53235	2.58811	-0.651572	0.936541	0.0680728
mean values	12	5	0.00414447	-5.48598	2.56642	-0.651572	0.914849	0.0960814
mean values	12	10	0.00484459	-5.32989	2.4934	-0.651572	0.841828	0.186411
mean values	12	15	0.00551138	-5.20094	2.43307	-0.651572	0.781503	0.250367
mean values	12	20	0.00577461	-5.15428	2.41125	-0.651572	0.759676	0.28528
mean values	12	30	0.0079089	-4.83977	2.26411	-0.651572	0.61254	0.516472
mean values	12	40	0.0108116	-4.52714	2.11786	-0.651572	0.466288	0.765459
std.err.	0	0
std.err.	6	0
std.err.	12	0						0.050096
std.err.	12	5						0.0854391
std.err.	12	10						0.121376
std.err.	12	15						0.0619651
std.err.	12	20						0.101177
std.err.	12	30						0.166375
std.err.	12	40						0.0500865
