# Supplementary material for: Biology of high single doses of IORT: RBE, 5 R’s, and other biological aspects
Source: Radiat Oncol. 2017 Jan 19;12:24. doi: 10.1186/s13014-016-0750-3 (PMC5251326; doi:10.1186/s13014-016-0750-3)
Supplement: Supplementary file 4 — RBE and gH2AX data. (XLSX 56 kb) [file 13014_2016_750_MOESM4_ESM.xlsx]

## Sheet: RBE calculations
RBE calculations, P-values
MCF7	6 MV X-rays		10 MeV electrons								1-tailed TTEST
Exp. No.	alpha	beta	alpha	beta	SF	D_X-rays	D_electrons	RBE	ln(D_X-rays)	ln(D_electr)	P=
Exp. 1
Exp. 2	0.2934	0.0593	0.2243	0.0688	0.002	8.05797	8.01283	1.00563	2.08666	2.08104	0.408144
Exp. 3	0.481	0.0389	0.4115	0.0462	0.002	7.88809	7.97025	0.989692	2.06535	2.07572
							mean	0.997663
							s.e.m.	0.00650823
MCF7	6 MV X-rays		10 MeV electrons								1-tailed TTEST
Exp. No.	alpha	beta	alpha	beta	SF	D_X-rays	D_electrons	RBE	ln(D_X-rays)	ln(D_electr)	P=
Exp. 4	0.53	0.0167	0.5714	0.0131	0.0003	11.2893	11.2794	1.00088	2.42386	2.42298
Exp. 5	0.4979	0.0186	0.453	0.0205	0.0003	11.42	11.7058	0.975584	2.43536	2.46008	0.101618
Exp. 6	0.7854	0.00097	0.7579	0.00115	0.0003	10.1997	10.5345	0.968214	2.32235	2.35466
							mean	0.981558
							s.e.m.	0.00989033
HUVEC	6 MV X-rays		10 MeV electrons								1-tailed TTEST
Exp. No.	alpha	beta	alpha	beta	SF	D_X-rays	D_electrons	RBE	ln(D_X-rays)	ln(D_electr)	P=
Exp. 1	0.5839	0.0166	0.4973	0.0216	0.03	5.22829	5.65983	0.923754	1.65408	1.73339
Exp. 2	0.5628	0.0112	0.6069	0.00086	0.03	5.6053	5.73127	0.97802	1.72371	1.74594	0.0729396
Exp. 3	0.5099	0.0341	0.5892	0.00056	0.03	5.12228	5.9181	0.865528	1.6336	1.77802
							mean	0.922434	1.67047	1.75245
							s.e.m.	0.0324803	0.0272722	0.0132864
												Exp. 1-3 and 4-6 combined
												RBE	ln(D_X-rays)	ln(D_electr)
												0.923754	1.65408	1.73339
HUVEC	6 MV X-rays		10 MeV electrons								1-tailed TTEST	0.97802	1.72371	1.74594
Exp. No.	alpha	beta	alpha	beta	SF	D_X-rays	D_electrons	RBE	ln(D_X-rays)	ln(D_electr)	P=	0.865528	1.6336	1.77802	1-tailed TTEST
Exp. 4	0.6013	0.0056	0.5529	0.00608	0.03	5.54525	5.95249	0.931585	1.71294	1.78381		0.931585	1.71294	1.78381	P=
Exp. 5	0.5077	0.023	0.5688	0.00418	0.03	5.52425	5.9083	0.934997	1.70915	1.77636	0.0179507	0.934997	1.70915	1.77636
Exp. 6	0.5868	0.0119	0.6449	-0.00298	0.03	5.38718	5.58131	0.965218	1.68402	1.71942		0.965218	1.68402	1.71942	0.00510558
							mean	0.943934	1.70204	1.75986		0.933184
							s.e.m.	0.0106878	0.00907359	0.0203341		0.0226694
Exp. 4	0.6013	0.0056	0.5529	0.00608	0.005	8.18718	8.74233	0.936499	2.10257	2.16818
Exp. 5	0.5077	0.023	0.5688	0.00418	0.005	7.7294	8.752	0.883157	2.04503	2.16928	0.0154382
Exp. 6	0.5868	0.0119	0.6449	-0.00298	0.005	7.79648	8.55382	0.911462	2.05367	2.14638
							mean	0.910373	2.06709	2.16128
							s.e.m.	0.0154079	0.0179137	0.00745745
V79
Exp. 2	0.0734	0.0424	0.1461	0.0229	0.02	8.77881	10.2639	0.855308	2.17234	2.32863
Exp. 3	0.3827	0.0103	0.1748	0.019	0.02	8.347	10.4684	0.797354	2.1219	2.34836
Exp. 4	0.1101	0.0246	0.1623	0.0179	0.02	10.5697	10.9294	0.967093	2.35799	2.39146	0.0383606
Exp. 5	0.07696	0.0265	0.1468	0.0171	0.02	10.7844	11.4301	0.943509	2.3781	2.43625
							mean	0.890816	2.286	2.39202
							s.e.m.	0.0393601	0.082254	0.0253744
V79	6 MV X-rays		10 MeV electrons								1-tailed TTEST
Exp. No.	ln(SF_15Gy)	ln(SF_18Gy)	ln(SF_14.25Gy)	ln(SF_17.1Gy)	SF						P=
Exp. 6	-6.92898	-9.43599	-6.09461	-8.29405	0.0003	16.4153	16.8638	0.973409	2.79822	2.82517
Exp. 7	-8.25868	-10.6757	-6.9465	-8.59515	0.0003	14.8176	16.2643	0.91105	2.69582	2.78897	0.0431224
Exp. 8	-7.79935	-10.1367	-6.85232	-8.52724	0.0003	15.4009	16.393	0.939484	2.73443	2.79685
							mean	0.941314
							s.e.m.	0.0180248

## Sheet: Fig 1A
Data Fig. 1A
Cell line: MCF7
Experiment number	Radiation type	dose (Gy)	number of cells seeded	mean number of colonies	PE	SF
4	6MV X-rays	0	100	61.5	0.615	1
4	6MV X-rays	1	200	59.3333	0.296667	0.482385
4	6MV X-rays	3	500	53.6667	0.107333	0.174526
4	6MV X-rays	6	2000	34.3333	0.0171667	0.0279133
4	6MV X-rays	9	5000	6	0.0012	0.00195122
4	6MV X-rays	10	10000	5	0.0005	0.000813008
4	6MV X-rays	11	10000	2.66667	0.000266667	0.000433604
4	6MV X-rays	12	10000	1	0.0001	0.000162602
4	10MeV electrons	0	100	61.5	0.615	1
4	10MeV electrons	0.95	200	61.6667	0.308333	0.501355
4	10MeV electrons	2.85	500	57	0.114	0.185366
4	10MeV electrons	5.7	2000	40	0.02	0.0325203
4	10MeV electrons	8.55	5000	7.33333	0.00146667	0.00238482
4	10MeV electrons	9.5	10000	7	0.0007	0.00113821
4	10MeV electrons	10.45	10000	3.66667	0.000366667	0.000596206
4	10MeV electrons	11.4	10000	2	0.0002	0.000325203
5	6MV X-rays	0	100	72.83	0.7283	1
5	6MV X-rays	1	200	78.3333	0.391667	0.537782
5	6MV X-rays	3	500	69.6667	0.139333	0.191313
5	6MV X-rays	6	2000	42.6667	0.0213333	0.029292
5	6MV X-rays	9	5000	8.33333	0.00166667	0.00228843
5	6MV X-rays	10	10000	7.33333	0.000733333	0.00100691
5	6MV X-rays	11	10000	3.33333	0.000333333	0.000457687
5	6MV X-rays	12	10000	1.33333	0.000133333	0.000183075
5	10MeV electrons	0	100	72.83	0.7283	1
5	10MeV electrons	0.95	200	83.3333	0.416667	0.572109
5	10MeV electrons	2.85	500	75.3333	0.150667	0.206874
5	10MeV electrons	5.7	2000	64.6667	0.0323333	0.0443956
5	10MeV electrons	8.55	5000	16.6667	0.00333333	0.00457687
5	10MeV electrons	9.5	10000	14.3333	0.00143333	0.00196805
5	10MeV electrons	10.45	10000	8	0.0008	0.00109845
5	10MeV electrons	11.4	10000	2.66667	0.000266667	0.000366149
6	6MV X-rays	0	100	55.33	0.5533	1
6	6MV X-rays	1	200	47.6667	0.238333	0.430749
6	6MV X-rays	3	500	18.3333	0.0366667	0.0662691
6	6MV X-rays	6	2000	9.33333	0.00466667	0.00843424
6	6MV X-rays	9	5000	2.66667	0.000533333	0.000963913
6	6MV X-rays	10	10000	3	0.0003	0.000542201
6	6MV X-rays	11	10000	0.666667	6.66667e-05	0.000120489
6	6MV X-rays	12	10000	0.333333	3.33333e-05	6.02446e-05
6	10MeV electrons	0	100	55.33	0.5533	1
6	10MeV electrons	0.95	200	54	0.27	0.487981
6	10MeV electrons	2.85	500	34.3333	0.0686667	0.124104
6	10MeV electrons	5.7	2000	15.6667	0.00783333	0.0141575
6	10MeV electrons	8.55	5000	3.66667	0.000733333	0.00132538
6	10MeV electrons	9.5	10000	4.66667	0.000466667	0.000843424
6	10MeV electrons	10.45	10000	3	0.0003	0.000542201
6	10MeV electrons	11.4	10000	1	0.0001	0.000180734

## Sheet: Fig 1B
Data for Fig. 1B
Cell line: HUVEC
Experiment number	Radiation type	dose (Gy)	number of cells seeded	average number of colonies	PE	SF
4	6MV X-rays	0	200	31.83	0.15915	1
4	6MV X-rays	2	600	26.3333	0.0438889	0.275771
4	6MV X-rays	4	1500	17.6667	0.0117778	0.0740043
4	6MV X-rays	6	2000	9.66667	0.00483333	0.0303697
4	6MV X-rays	7	3000	4.66667	0.00155556	0.00977415
4	6MV X-rays	8	4000	3.33333	0.000833333	0.00523615
4	6MV X-rays	9	5000	2.33333	0.000466667	0.00293224
4	10MeV electrons	0	200	31.83	0.15915	1
4	10MeV electrons	1.9	600	29.6667	0.0494444	0.310678
4	10MeV electrons	3.8	1500	22.6667	0.0151111	0.0949489
4	10MeV electrons	5.7	2000	12.6667	0.00633333	0.0397947
4	10MeV electrons	6.65	3000	11	0.00366667	0.0230391
4	10MeV electrons	7.6	4000	6.66667	0.00166667	0.0104723
4	10MeV electrons	8.55	5000	4	0.0008	0.0050267
5	6MV X-rays	0	200	32.5	0.1625	1
5	6MV X-rays	2	600	28.3333	0.0472222	0.290598
5	6MV X-rays	4	1500	19	0.0126667	0.0779487
5	6MV X-rays	6	2000	8.66667	0.00433333	0.0266667
5	6MV X-rays	7	3000	5.33333	0.00177778	0.0109402
5	6MV X-rays	8	4000	2	0.0005	0.00307692
5	6MV X-rays	9	5000	1.33333	0.000266667	0.00164103
5	10MeV electrons	0	200	32.5	0.1625	1
5	10MeV electrons	1.9	600	27.6667	0.0461111	0.283761
5	10MeV electrons	3.8	1500	23.3333	0.0155556	0.0957265
5	10MeV electrons	5.7	2000	14	0.007	0.0430769
5	10MeV electrons	6.65	3000	10	0.00333333	0.0205128
5	10MeV electrons	7.6	4000	6.33333	0.00158333	0.00974359
5	10MeV electrons	8.55	5000	4.33333	0.000866667	0.00533333
6	6MV X-rays	0	200	35.17	0.17585	1
6	6MV X-rays	2	600	24.6667	0.0411111	0.233785
6	6MV X-rays	4	1500	18.6667	0.0124444	0.0707674
6	6MV X-rays	6	2000	8.33333	0.00416667	0.0236944
6	6MV X-rays	7	3000	6.33333	0.00211111	0.0120052
6	6MV X-rays	8	4000	2.33333	0.000583333	0.00331722
6	6MV X-rays	9	5000	1.66667	0.000333333	0.00189555
6	10MeV electrons	0	200	35.17	0.17585	1
6	10MeV electrons	1.9	600	25.6667	0.0427778	0.243263
6	10MeV electrons	3.8	1500	20.6667	0.0137778	0.0783496
6	10MeV electrons	5.7	2000	12	0.006	0.03412
6	10MeV electrons	6.65	3000	10	0.00333333	0.0189555
6	10MeV electrons	7.6	4000	5.66667	0.00141667	0.00805611
6	10MeV electrons	8.55	5000	4	0.0008	0.00454933

## Sheet: Fig S1A
Data for Supplementary Fig. S1A.
Cell line: V79
Experiment number	Radiation type	Dose (Gy)	number of cells seeded	average number of colonies	PE	SF
2	6MV X-rays	0	100	79	0.79	1
2	6MV X-rays	3	200	102	0.51	0.64557
2	6MV X-rays	6	500	39.3333	0.0786667	0.0995781
2	6MV X-rays	9	2000	35	0.0175	0.0221519
2	6MV X-rays	12	5000	3.33333	0.000666667	0.000843882
2	10MeV electrons 20mm	0	100	79	0.79	1
2	10MeV electrons 20mm	2.85	200	89.3333	0.446667	0.565401
2	10MeV electrons 20mm	5.7	500	83	0.166	0.210127
2	10MeV electrons 20mm	8.55	2000	80.3333	0.0401667	0.0508439
2	10MeV electrons 20mm	11.4	5000	39	0.0078	0.00987342
3	6MV X-rays	0	100	88.3333	0.883333	1
3	6MV X-rays	3	500	202.333	0.404667	0.458113
3	6MV X-rays	6	200	33	0.165	0.186792
3	6MV X-rays	9	2000	145.667	0.0728333	0.0329811
3	6MV X-rays	12	5000	7.33333	0.00146667	0.00415094
3	10MeV electrons 20mm	0	100	88.3333	0.883333	1
3	10MeV electrons 20mm	2.85	200	124	0.62	0.701887
3	10MeV electrons 20mm	5.7	500	75.6667	0.151333	0.171321
3	10MeV electrons 20mm	8.55	2000	87.6667	0.0438333	0.0496226
3	10MeV electrons 20mm	11.4	5000	54.3333	0.0108667	0.0123019
4	6MV X-rays	0	100	141.333	1.41333	1
4	6MV X-rays	3	200	144.667	0.723333	0.511792
4	6MV X-rays	6	500	147.333	0.294667	0.208491
4	6MV X-rays	9	2000	165	0.0825	0.0583726
4	6MV X-rays	12	5000	50.6667	0.0101333	0.00716981
4	10MeV electrons 20mm	0	100	141.333	1.41333	1
4	10MeV electrons 20mm	2.85	200	150.333	0.751667	0.53184
4	10MeV electrons 20mm	5.7	500	165	0.33	0.233491
4	10MeV electrons 20mm	8.55	2000	182	0.091	0.0643868
4	10MeV electrons 20mm	11.4	5000	110	0.022	0.015566
5	6MV X-rays	0	100	102.333	1.02333	1
5	6MV X-rays	3	200	109.667	0.548333	0.535831
5	6MV X-rays	6	500	130	0.26	0.254072
5	6MV X-rays	9	2000	131.333	0.0656667	0.0641694
5	6MV X-rays	12	5000	42.3333	0.00846667	0.00827362
5	10MeV electrons 20mm	0	100	102.333	1.02333	1
5	10MeV electrons 20mm	2.85	200	118.333	0.591667	0.578176
5	10MeV electrons 20mm	5.7	500	113.667	0.227333	0.22215
5	10MeV electrons 20mm	8.55	2000	191.333	0.0956667	0.0934853
5	10MeV electrons 20mm	11.4	5000	98.3333	0.0196667	0.0192182
6	6MV X-rays	0	100	125.333	1.25333	1
6	6MV X-rays	15	50000	61.3333	0.00122667	0.000978723
6	6MV X-rays	18	50000	5	0.0001	7.97872e-05
6	10MeV electrons 20mm	0	100	125.333	1.25333	1
6	10MeV electrons 20mm	14.25	50000	141.333	0.00282667	0.00225532
6	10MeV electrons 20mm	17.1	50000	15.6667	0.000313333	0.00025
7	6MV X-rays	0	100	260	2.6	1
7	6MV X-rays	15	50000	33.6667	0.000673333	0.000258974
7	6MV X-rays	18	50000	3	6e-05	2.30769e-05
7	10MeV electrons 20mm	0	100	260	2.6	1
7	10MeV electrons 20mm	14.25	50000	125	0.0025	0.000961538
7	10MeV electrons 20mm	17.1	50000	24	0.00048	0.000184615
8	6MV X-rays	0	100	252.333	2.52333	1
8	6MV X-rays	15	50000	51.6667	0.00103333	0.000409511
8	6MV X-rays	18	50000	5	0.0001	3.96301e-05
8	10MeV electrons 20mm	0	100	252.333	2.52333	1
8	10MeV electrons 20mm	14.25	50000	133.333	0.00266667	0.0010568
8	10MeV electrons 20mm	17.1	50000	25	0.0005	0.000198151

## Sheet: Fig S1B
Data for Supplementary Fig. S1B.
Cell line: MCF7
Experiment number	Radiation type	Dose (Gy)	number of cells seeded	average number of colonies	PE	SF
Exp. 1	6 MV X-rays	0	25	8	0.32	1
Exp. 1	6 MV X-rays	3	150	18.3333	0.122222	0.381944
Exp. 1	6 MV X-rays	6	500	3.66667	0.00733333	0.0229167
Exp. 1	6 MV X-rays	9	1500
Exp. 1	10 MeV electr	0	25	8	0.32	1
Exp. 1	10 MeV electr	2.85	150	14.6667	0.0977778	0.305556
Exp. 1	10 MeV electr	5.7	500	4.66667	0.00933333	0.0291667
Exp. 1	10 MeV electr	8.55	1500
Exp. 2	6 MV X-rays	0	50	34.6667	0.693333	1
Exp. 2	6 MV X-rays	3	300	66.6667	0.222222	0.320513
Exp. 2	6 MV X-rays	6	1000	10.6667	0.0106667	0.0153846
Exp. 2	6 MV X-rays	9	3000	1.33333	0.000444444	0.000641026
Exp. 2	10 MeV electr	0	50	34.6667	0.693333	1
Exp. 2	10 MeV electr	2.85	300	63.6667	0.212222	0.30609
Exp. 2	10 MeV electr	5.7	1000	20.3333	0.0203333	0.0293269
Exp. 2	10 MeV electr	8.55	3000	2	0.000666667	0.000961538
Exp. 3	6 MV X-rays	0	50	27.6667	0.553333	1
Exp. 3	6 MV X-rays	3	300	33.3333	0.111111	0.200803
Exp. 3	6 MV X-rays	6	1000	6.33333	0.00633333	0.0114458
Exp. 3	6 MV X-rays	9	3000	1	0.000333333	0.00060241
Exp. 3	10 MeV electr	0	50	27.6667	0.553333	1
Exp. 3	10 MeV electr	2.85	300	59.3333	0.197778	0.35743
Exp. 3	10 MeV electr	5.7	1000	7	0.007	0.0126506
Exp. 3	10 MeV electr	8.55	3000	2	0.000666667	0.00120482

## Sheet: Fig S1C
Data for Supplementary Fig. S1C.
Cell line: HUVEC
Experiment number	Radiation type	Dose (Gy)	number of cells seeded	average number of colonies	PE	SF
Exp. 1	6 MV X-rays	0	200	32	0.16	1
Exp. 1	6 MV X-rays	2	600	28.6667	0.0477778	0.298611
Exp. 1	6 MV X-rays	4	1500	17.3333	0.0115556	0.0722222
Exp. 1	6 MV X-rays	6	2000	5.33333	0.00266667	0.0166667
Exp. 1	10 MeV electr	0	200	32	0.16	1
Exp. 1	10 MeV electr	1.9	600	38.6667	0.0644444	0.402778
Exp. 1	10 MeV electr	3.8	1500	23.6667	0.0157778	0.0986111
Exp. 1	10 MeV electr	5.7	2000	9.66667	0.00483333	0.0302083
Exp. 2	6 MV X-rays	0	200	43.3333	0.216667	1
Exp. 2	6 MV X-rays	2	600	41.6667	0.0694444	0.320513
Exp. 2	6 MV X-rays	4	1500	27.6667	0.0184444	0.0851282
Exp. 2	6 MV X-rays	6	2000	10	0.005	0.0230769
Exp. 2	10 MeV electr	0	200	43.3333	0.216667	1
Exp. 2	10 MeV electr	1.9	600	35.6667	0.0594444	0.274359
Exp. 2	10 MeV electr	3.8	1500	36.6667	0.0244444	0.112821
Exp. 2	10 MeV electr	5.7	2000	12.6667	0.00633333	0.0292308
Exp. 3	6 MV X-rays	0	200	64.3333	0.321667	1
Exp. 3	6 MV X-rays	2	600	51.6667	0.0861111	0.267703
Exp. 3	6 MV X-rays	4	1500	42.6667	0.0284444	0.0884283
Exp. 3	6 MV X-rays	6	2000	8.33333	0.00416667	0.0129534
Exp. 3	10 MeV electr	0	200	64.3333	0.321667	1
Exp. 3	10 MeV electr	1.9	600	60.3333	0.100556	0.312608
Exp. 3	10 MeV electr	3.8	1500	53	0.0353333	0.109845
Exp. 3	10 MeV electr	5.7	2000	21.6667	0.0108333	0.0336788

## Sheet: Fig 2A
Data for Supplementary Figure 2A
V79
10 MeV electrons		mean number of foci per cell
	Dose (Gy)	30 min	240 min
Exp. 1	0	3.38	3.88
Exp. 1	0.95	8.06	5.22
Exp. 1	1.9	13.66	6.98
Exp. 1	2.85	16.22	8.42
Exp. 1	5.7	19.2	9.14
Exp. 1	11.4	18.98	11.88
Exp. 1	17.1	21.54	14.46
Exp. 2	0	3.32	4.62
Exp. 2	0.95	8.64	6.16
Exp. 2	1.9	14.46	7.02
Exp. 2	2.85	15.02	8.14
Exp. 2	5.7	20.32	11.2
Exp. 2	11.4	22.32	13.1
Exp. 2	17.1	27.2	14.96
Exp. 3	0	4.44	5.1
Exp. 3	0.95	11.82	6.88
Exp. 3	1.9	14.96	8.66
Exp. 3	2.85	17.36	10.58
Exp. 3	5.7	19.6	13.86
Exp. 3	11.4	23.64	14.96
Exp. 3	17.1	24.42	17.84

## Sheet: Fig S2BC
Data for Supplementary Fig. S2B-C
V79
10 MeV electrons	number of foci in individual cells
	5.7Gy 30 min	17.1Gy 30 min		In order to avoid problems of overlaying distributions from digfferent experiments with different mean values
Exp. 1	12.7583	17.7818		the numbers of foci in each experiment were normalised to the overall mean value from all three experiments
Exp. 1	16.8021	26.889
Exp. 1	18.824	21.197
Exp. 1	19.835	18.9202
Exp. 1	11.7473	13.2282
Exp. 1	11.7473	18.9202
Exp. 1	11.7473	18.9202
Exp. 1	12.7583	14.3666
Exp. 1	18.824	24.6122
Exp. 1	9.7254	24.6122
Exp. 1	12.7583	20.0586
Exp. 1	21.8569	17.7818
Exp. 1	2.64871	18.9202
Exp. 1	16.8021	26.889
Exp. 1	12.7583	14.3666
Exp. 1	17.8131	14.3666
Exp. 1	16.8021	17.7818
Exp. 1	27.9226	12.0898
Exp. 1	16.8021	16.6434
Exp. 1	11.7473	22.3354
Exp. 1	4.67062	16.6434
Exp. 1	16.8021	14.3666
Exp. 1	27.9226	23.4738
Exp. 1	29.9445	21.197
Exp. 1	17.8131	20.0586
Exp. 1	15.7911	12.0898
Exp. 1	17.8131	35.9962
Exp. 1	22.8678	25.7506
Exp. 1	11.7473	21.197
Exp. 1	27.9226	21.197
Exp. 1	11.7473	18.9202
Exp. 1	8.71445	22.3354
Exp. 1	5.68158	16.6434
Exp. 1	11.7473	37.1346
Exp. 1	11.7473	18.9202
Exp. 1	13.7692	18.9202
Exp. 1	14.7802	24.6122
Exp. 1	14.7802	13.2282
Exp. 1	9.7254	23.4738
Exp. 1	12.7583	28.0274
Exp. 1	15.7911	18.9202
Exp. 1	17.8131	16.6434
Exp. 1	12.7583	12.0898
Exp. 1	22.8678	14.3666
Exp. 1	18.824	16.6434
Exp. 1	22.8678	26.889
Exp. 1	23.8788	29.1658
Exp. 1	18.824	25.7506
Exp. 1	8.71445	29.1658
Exp. 1	25.9007	29.1658
Exp. 2	10.9884	21.3659
Exp. 2	12.8699	28.2916
Exp. 2	9.10679	30.8888
Exp. 2	4.40287	23.9631
Exp. 2	14.7515	24.8288
Exp. 2	15.6923	11.843
Exp. 2	15.6923	43.8746
Exp. 2	15.6923	30.0231
Exp. 2	19.4554	17.903
Exp. 2	25.1001	20.5002
Exp. 2	18.5146	23.0973
Exp. 2	15.6923	18.7688
Exp. 2	24.1593	19.6345
Exp. 2	23.2186	23.0973
Exp. 2	15.6923	11.843
Exp. 2	27.9225	13.5745
Exp. 2	19.4554	11.843
Exp. 2	24.1593	20.5002
Exp. 2	12.8699	9.24586
Exp. 2	13.8107	17.0373
Exp. 2	8.16601	12.7087
Exp. 2	7.22522	27.4259
Exp. 2	11.9291	18.7688
Exp. 2	12.8699	12.7087
Exp. 2	10.9884	25.6945
Exp. 2	16.6331	20.5002
Exp. 2	14.7515	21.3659
Exp. 2	12.8699	20.5002
Exp. 2	15.6923	18.7688
Exp. 2	13.8107	26.5602
Exp. 2	20.3962	17.903
Exp. 2	28.8633	17.0373
Exp. 2	22.2778	7.51443
Exp. 2	9.10679	10.1116
Exp. 2	18.5146	30.8888
Exp. 2	12.8699	10.9773
Exp. 2	7.22522	16.1716
Exp. 2	12.8699	18.7688
Exp. 2	26.9817	14.4402
Exp. 2	10.0476	36.0831
Exp. 2	7.22522	26.5602
Exp. 2	13.8107	23.0973
Exp. 2	13.8107	17.0373
Exp. 2	10.0476	36.0831
Exp. 2	22.2778	20.5002
Exp. 2	22.2778	11.843
Exp. 2	24.1593	10.9773
Exp. 2	22.2778	24.8288
Exp. 2	16.6331	34.3517
Exp. 2	13.8107	21.3659
Exp. 3	22.7451	39.8981
Exp. 3	30.1299	21.2735
Exp. 3	15.3604	33.6899
Exp. 3	16.4153	25.4123
Exp. 3	16.4153	26.447
Exp. 3	19.5802	24.3776
Exp. 3	20.6352	26.447
Exp. 3	24.8551	17.1347
Exp. 3	10.0855	12.9958
Exp. 3	15.3604	10.9264
Exp. 3	11.1405	25.4123
Exp. 3	5.86563	8.85704
Exp. 3	13.2504	16.1
Exp. 3	17.4703	19.2041
Exp. 3	14.3054	18.1694
Exp. 3	23.8001	26.447
Exp. 3	4.81066	39.8981
Exp. 3	12.1954	22.3082
Exp. 3	26.965	11.9611
Exp. 3	1.64575	16.1
Exp. 3	3.75569	23.3429
Exp. 3	12.1954	19.2041
Exp. 3	11.1405	17.1347
Exp. 3	12.1954	22.3082
Exp. 3	12.1954	23.3429
Exp. 3	4.81066	21.2735
Exp. 3	15.3604	22.3082
Exp. 3	9.03054	19.2041
Exp. 3	19.5802	20.2388
Exp. 3	20.6352	20.2388
Exp. 3	16.4153	21.2735
Exp. 3	21.6902	30.5858
Exp. 3	9.03054	20.2388
Exp. 3	21.6902	32.6552
Exp. 3	35.4048	23.3429
Exp. 3	53.3392	15.0653
Exp. 3	19.5802	16.1
Exp. 3	18.5253	10.9264
Exp. 3	13.2504	19.2041
Exp. 3	9.03054	18.1694
Exp. 3	12.1954	16.1
Exp. 3	13.2504	18.1694
Exp. 3	19.5802	23.3429
Exp. 3	15.3604	18.1694
Exp. 3	7.97557	15.0653
Exp. 3	13.2504	16.1
Exp. 3	13.2504	17.1347
Exp. 3	15.3604	19.2041
Exp. 3	14.3054	19.2041
Exp. 3	13.2504	11.9611

## Sheet: Fig S2 DE
Data for Supplementary Fig S2D-E
MCF7
6 MV X-rays	number of foci in individual cells
	4Gy 30 min	8Gy 30 min		In order to avoid problems of overlaying distributions from digfferent experiments with different mean values
Exp.1	43.231	69.4853		the numbers of foci in each experiment were normalised to the overall mean value from all three experiments
Exp.1	26.4748	46.7777
Exp.1	32.0602	61.9161
Exp.1	45.0928	62.8623
Exp.1	26.4748	59.0777
Exp.1	41.3692	69.4853
Exp.1	55.3326	66.6469
Exp.1	42.3001	47.7239
Exp.1	26.4748	67.593
Exp.1	42.3001	51.5085
Exp.1	38.5765	45.8316
Exp.1	40.4383	63.8084
Exp.1	46.0237	68.5392
Exp.1	42.3001	50.5623
Exp.1	36.7147	43.9393
Exp.1	45.0928	118.685
Exp.1	38.5765	72.3238
Exp.1	37.6456	83.6776
Exp.1	24.613	61.9161
Exp.1	52.54	51.5085
Exp.1	30.1984	69.4853
Exp.1	28.3366	72.3238
Exp.1	25.5439	79.893
Exp.1	30.1984	74.2161
Exp.1	47.8855	57.1854
Exp.1	33.922	60.0238
Exp.1	41.3692	51.5085
Exp.1	46.9546	72.3238
Exp.1	36.7147	70.4315
Exp.1	62.7798	82.7315
Exp.1	39.5074	68.5392
Exp.1	32.9911	60.97
Exp.1	69.2961	50.5623
Exp.1	38.5765	68.5392
Exp.1	50.6782	44.8854
Exp.1	52.54	65.7007
Exp.1	49.7473	55.2931
Exp.1	50.6782	42.9931
Exp.1	59.0562	61.9161
Exp.1	54.4017	57.1854
Exp.1	49.7473	54.3469
Exp.1	28.3366	108.278
Exp.1	34.8529	88.4084
Exp.1	76.7433	65.7007
Exp.1	43.231	49.6162
Exp.1	25.5439	54.3469
Exp.1	42.3001	117.739
Exp.1	58.1253	74.2161
Exp.1	52.54	77.0546
Exp.1	57.1944	51.5085
Exp.1	39.5074	54.3469
Exp.1	41.3692	78.9469
Exp.1	47.8855	68.5392
Exp.1	78.6051	80.8392
Exp.1	37.6456	69.4853
Exp.1	41.3692	106.385
Exp.1	32.0602	66.6469
Exp.1	46.0237	62.8623
Exp.1	56.2635	63.8084
Exp.1	44.1619	40.1547
Exp.1	45.0928	42.047
Exp.1	37.6456	56.2392
Exp.1	24.613	91.2468
Exp.1	48.8164	86.5161
Exp.1	49.7473	48.67
Exp.1	40.4383	113.954
Exp.1	36.7147	55.2931
Exp.1	32.9911	56.2392
Exp.1	35.7838	64.7546
Exp.1	28.3366	76.1084
Exp.1	38.5765	50.5623
Exp.1	27.4057	102.601
Exp.1	22.7512	71.3776
Exp.1	46.0237	74.2161
Exp.1	31.1293	40.1547
Exp.1	25.5439	79.893
Exp.1	55.3326	66.6469
Exp.1	35.7838	50.5623
Exp.1	50.6782	68.5392
Exp.1	63.7107	56.2392
Exp.1	29.2675	62.8623
Exp.1	76.7433	55.2931
Exp.1	37.6456	53.4008
Exp.1	33.922	59.0777
Exp.1	44.1619	51.5085
Exp.1	33.922	55.2931
Exp.1	46.0237	69.4853
Exp.1	43.231	56.2392
Exp.1	37.6456	59.0777
Exp.1	47.8855	77.0546
Exp.1	71.1579	87.4622
Exp.1	26.4748	65.7007
Exp.1	32.9911	69.4853
Exp.1	25.5439	112.062
Exp.1	22.7512	61.9161
Exp.1	41.3692	93.1391
Exp.1	40.4383	68.5392
Exp.1	55.3326	60.97
Exp.1	72.0888	78.9469
Exp.1	78.6051	40.1547
Exp.2	36.0059	61.6641
Exp.2	53.1999	54.1548
Exp.2	47.4686	51.3388
Exp.2	38.8716	52.2775
Exp.2	42.6925	67.296
Exp.2	37.9163	127.37
Exp.2	39.8268	55.0934
Exp.2	41.7372	65.4187
Exp.2	45.5581	61.6641
Exp.2	43.6477	52.2775
Exp.2	37.9163	69.1733
Exp.2	35.0507	56.0321
Exp.2	33.1402	93.5785
Exp.2	39.8268	83.2532
Exp.2	35.0507	61.6641
Exp.2	36.9611	48.5228
Exp.2	29.3193	59.7867
Exp.2	42.6925	86.0692
Exp.2	24.5432	58.8481
Exp.2	34.0955	107.658
Exp.2	36.9611	67.296
Exp.2	66.573	84.1919
Exp.2	53.1999	60.7254
Exp.2	39.8268	77.6213
Exp.2	30.2746	91.7012
Exp.2	31.2298	67.296
Exp.2	38.8716	61.6641
Exp.2	42.6925	89.8238
Exp.2	34.0955	60.7254
Exp.2	45.5581	52.2775
Exp.2	39.8268	79.4986
Exp.2	34.0955	81.3759
Exp.2	66.573	71.0507
Exp.2	39.8268	55.0934
Exp.2	31.2298	56.9708
Exp.2	33.1402	65.4187
Exp.2	43.6477	63.5414
Exp.2	30.2746	48.5228
Exp.2	60.8417	61.6641
Exp.2	45.5581	58.8481
Exp.2	58.9312	73.8666
Exp.2	52.2447	57.9094
Exp.2	44.6029	67.296
Exp.2	27.4089	68.2347
Exp.2	37.9163	53.2161
Exp.2	57.976	70.112
Exp.2	40.782	86.0692
Exp.2	64.6626	91.7012
Exp.2	40.782	76.6826
Exp.2	35.0507	65.4187
Exp.2	49.379	55.0934
Exp.2	35.0507	57.9094
Exp.2	30.2746	77.6213
Exp.2	46.5133	64.48
Exp.2	37.9163	79.4986
Exp.2	29.3193	56.0321
Exp.2	38.8716	57.9094
Exp.2	31.2298	72.928
Exp.2	32.185	59.7867
Exp.2	33.1402	55.0934
Exp.2	56.0656	48.5228
Exp.2	34.0955	53.2161
Exp.2	30.2746	59.7867
Exp.2	61.7969	56.9708
Exp.2	49.379	59.7867
Exp.2	37.9163	56.9708
Exp.2	36.9611	62.6027
Exp.2	28.3641	95.4558
Exp.2	32.185	76.6826
Exp.2	47.4686	80.4372
Exp.2	70.3939	44.7682
Exp.2	54.1551	55.0934
Exp.2	74.2148	57.9094
Exp.2	85.6774	56.9708
Exp.2	41.7372	57.9094
Exp.2	52.2447	56.0321
Exp.2	46.5133	82.3146
Exp.2	39.8268	73.8666
Exp.2	48.4238	57.9094
Exp.2	46.5133	54.1548
Exp.3	60.9736	54.2181
Exp.3	37.0799	64.4718
Exp.3	48.4579	42.8252
Exp.3	47.3201	54.2181
Exp.3	38.2177	67.8897
Exp.3	38.2177	50.8003
Exp.3	53.0091	63.3325
Exp.3	30.2532	121.436
Exp.3	41.6311	95.2327
Exp.3	42.7689	55.3574
Exp.3	46.1823	79.2826
Exp.3	63.2492	64.4718
Exp.3	32.5288	55.3574
Exp.3	24.5642	61.0539
Exp.3	27.9776	87.2576
Exp.3	41.6311	65.6111
Exp.3	35.9421	45.1038
Exp.3	31.391	50.8003
Exp.3	71.2138	48.5217
Exp.3	42.7689	54.2181
Exp.3	56.4225	47.3824
Exp.3	60.9736	87.2576
Exp.3	42.7689	64.4718
Exp.3	29.1154	53.0788
Exp.3	39.3555	54.2181
Exp.3	45.0445	79.2826
Exp.3	53.0091	48.5217
Exp.3	49.5957	51.9396
Exp.3	56.4225	65.6111
Exp.3	37.0799	47.3824
Exp.3	35.9421	59.9146
Exp.3	32.5288	51.9396
Exp.3	40.4933	97.5113
Exp.3	33.6665	80.4219
Exp.3	39.3555	111.183
Exp.3	24.5642	61.0539
Exp.3	32.5288	55.3574
Exp.3	31.391	70.1682
Exp.3	32.5288	90.6755
Exp.3	34.8043	51.9396
Exp.3	32.5288	63.3325
Exp.3	26.8398	62.1932
Exp.3	41.6311	103.208
Exp.3	46.1823	67.8897
Exp.3	27.9776	65.6111
Exp.3	30.2532	62.1932
Exp.3	49.5957	54.2181
Exp.3	47.3201	71.3075
Exp.3	33.6665	53.0788
Exp.3	51.8713	102.068
Exp.3	41.6311	119.158
Exp.3	51.8713	59.9146
Exp.3	48.4579	78.1433
Exp.3	33.6665	57.636
Exp.3	56.4225	98.6506
Exp.3	45.0445	77.004
Exp.3	63.2492	49.661
Exp.3	53.0091	47.3824
Exp.3	46.1823	61.0539
Exp.3	41.6311	83.8398
Exp.3	43.9067	58.7753
Exp.3	25.702	39.4073
Exp.3	32.5288	77.004
Exp.3	30.2532	55.3574
Exp.3	49.5957	54.2181
Exp.3	60.9736	45.1038
Exp.3	29.1154	64.4718
Exp.3	39.3555	50.8003
Exp.3	51.8713	48.5217
Exp.3	38.2177	71.3075
Exp.3	45.0445	62.1932
Exp.3	73.4894	63.3325
Exp.3	43.9067	61.0539
Exp.3	27.9776	87.2576
Exp.3	45.0445	62.1932
Exp.3	58.698	64.4718
Exp.3	53.0091	53.0788
Exp.3	59.8358	102.068
Exp.3	45.0445	79.2826
Exp.3	41.6311	66.7504
Exp.3	41.6311	58.7753
Exp.3	26.8398	69.0289
Exp.3	54.1469	67.8897
Exp.3	39.3555	78.1433

## Sheet: Fig S3A
Data for Supplementary Figure S3B
MCF7
6 MV X-rays		mean number of foci per cell
	Dose (Gy)	30 min	6h
Exp. 1	0	8.055	8.16
Exp. 1	2	42.09	24.62
Exp. 1	6	66.47	33.07
Exp. 1	12	87.23	49.79
Exp. 2	0	6.415	8.44
Exp. 2	2	40.47	28.7
Exp. 2	6	53.22	30.84
Exp. 2	12	79.59	36.52
Exp. 3	0	7.56	7.76
Exp. 3	2	46.86	30.05
Exp. 3	6	70.63	41.38
Exp. 3	12	86.25	48.98

[truncated: 2 more sheets: Fig S3B, Fig S3C]
